# Supplementary material for: Distribution Pattern, Ecological Determinants and Conservation Gaps of Model‐Predicted Relative Probability of Occurrence Zones for the Tufted Deer (Elaphodus cephalophus) in China
Source: Ecol Evol. 2026 Jan 8;16(1):e72850. doi: 10.1002/ece3.72850 (PMC12782671; doi:10.1002/ece3.72850)
Supplement: Supplementary file 2 — Data S1: ece372850‐sup‐0002‐DataS1.csv. [file ECE3-16-e72850-s002.csv]

Species	Longitude	Latitude	province
Elaphodus cephalophus	121.961025	29.835962	Zhejiang
Elaphodus cephalophus	119.782903	30.429793	Zhejiang
Elaphodus cephalophus	119.946497	29.870612	Zhejiang
Elaphodus cephalophus	120.826222	29.888756	Zhejiang
Elaphodus cephalophus	120.444556	29.654904	Zhejiang
Elaphodus cephalophus	118.899455	29.195768	Zhejiang
Elaphodus cephalophus	119.061402	28.446522	Zhejiang
Elaphodus cephalophus	119.898199	28.516627	Zhejiang
Elaphodus cephalophus	120.17876	28.59541	Zhejiang
Elaphodus cephalophus	119.488754	30.465661	Zhejiang
Elaphodus cephalophus	119.779589	29.741267	Zhejiang
Elaphodus cephalophus	118.99836	30.216768	Zhejiang
Elaphodus cephalophus	119.001158	29.90703	Zhejiang
Elaphodus cephalophus	119.440566	28.856636	Zhejiang
Elaphodus cephalophus	119.45065	27.990998	Zhejiang
Elaphodus cephalophus	120.708746	30.429302	Zhejiang
Elaphodus cephalophus	120.650979	28.638924	Zhejiang
Elaphodus cephalophus	119.00603	28.11953	Zhejiang
Elaphodus cephalophus	119.527188	29.579255	Zhejiang
Elaphodus cephalophus	119.808923	29.525695	Zhejiang
Elaphodus cephalophus	119.70427	28.692307	Zhejiang
Elaphodus cephalophus	119.192076	28.838498	Zhejiang
Elaphodus cephalophus	118.335845	29.354151	Zhejiang
Elaphodus cephalophus	118.05	29.166667	Zhejiang
Elaphodus cephalophus	120.6	28.9	Zhejiang
Elaphodus cephalophus	121.5	29.9	Zhejiang
Elaphodus cephalophus	121.54945	29.87819	Zhejiang
Elaphodus cephalophus	120.624803	28.947831	Zhejiang
Elaphodus cephalophus	121.54	29.86	Zhejiang
Elaphodus cephalophus	99.690598	26.829429	Yunnan
Elaphodus cephalophus	103.892086	24.478678	Yunnan
Elaphodus cephalophus	103.62601	24.252248	Yunnan
Elaphodus cephalophus	103.475442	23.725317	Yunnan
Elaphodus cephalophus	103.663855	22.899081	Yunnan
Elaphodus cephalophus	102.933607	22.63208	Yunnan
Elaphodus cephalophus	100.341743	25.597875	Yunnan
Elaphodus cephalophus	99.244726	25.980129	Yunnan
Elaphodus cephalophus	102.175719	23.57542	Yunnan
Elaphodus cephalophus	104.2846	23.011048	Yunnan
Elaphodus cephalophus	99.89778	27.58465	Yunnan
Elaphodus cephalophus	99.575687	24.0622	Yunnan
Elaphodus cephalophus	100.180054	23.862066	Yunnan
Elaphodus cephalophus	100.650218	24.499656	Yunnan
Elaphodus cephalophus	99.052708	28.261566	Yunnan
Elaphodus cephalophus	103.817579	23.114702	Yunnan
Elaphodus cephalophus	103.807811	27.401763	Yunnan
Elaphodus cephalophus	102.272667	22.870961	Yunnan
Elaphodus cephalophus	99.266667	25.533333	Yunnan
Elaphodus cephalophus	99.283333	25.5	Yunnan
Elaphodus cephalophus	99.233333	26.733333	Yunnan
Elaphodus cephalophus	98.683333	28.216667	Yunnan
Elaphodus cephalophus	98.1	25.333333	Yunnan
Elaphodus cephalophus	100.05	28.366667	Yunnan
Elaphodus cephalophus	101.133333	24.733333	Yunnan
Elaphodus cephalophus	99.220556	25.83	Yunnan
Elaphodus cephalophus	99.193333	26.046667	Yunnan
Elaphodus cephalophus	99.5	28.316667	Yunnan
Elaphodus cephalophus	98.133333	24.933333	Yunnan
Elaphodus cephalophus	99.971333	28.247833	Yunnan
Elaphodus cephalophus	99.2905	27.595667	Yunnan
Elaphodus cephalophus	103.333333	22.883333	Yunnan
Elaphodus cephalophus	103.863056	27.793056	Yunnan
Elaphodus cephalophus	103.893889	28.161667	Yunnan
Elaphodus cephalophus	104.733333	27.866667	Yunnan
Elaphodus cephalophus	99.116667	26.633333	Yunnan
Elaphodus cephalophus	99.95	28.183333	Yunnan
Elaphodus cephalophus	98.9	28.7	Yunnan
Elaphodus cephalophus	98.1	24.9	Yunnan
Elaphodus cephalophus	99.2	28.3	Yunnan
Elaphodus cephalophus	99.673326	27.830863	Yunnan
Elaphodus cephalophus	99.216667	28.316667	Yunnan
Elaphodus cephalophus	98.874345	28.722904	Yunnan
Elaphodus cephalophus	97.493151	28.93443	Xizang
Elaphodus cephalophus	94.58294	29.848493	Xizang
Elaphodus cephalophus	96.317477	29.936994	Xizang
Elaphodus cephalophus	91.11	29.64	Xizang
Elaphodus cephalophus	102.68694	30.625079	Sichuan
Elaphodus cephalophus	101.816779	30.048534	Sichuan
Elaphodus cephalophus	99.221122	29.593161	Sichuan
Elaphodus cephalophus	103.524362	28.32174	Sichuan
Elaphodus cephalophus	104.084287	31.997149	Sichuan
Elaphodus cephalophus	104.940991	32.041797	Sichuan
Elaphodus cephalophus	104.912104	32.517252	Sichuan
Elaphodus cephalophus	104.358558	32.654995	Sichuan
Elaphodus cephalophus	104.155929	28.874823	Sichuan
Elaphodus cephalophus	105.549908	28.214864	Sichuan
Elaphodus cephalophus	103.378136	28.945235	Sichuan
Elaphodus cephalophus	103.34148	29.535377	Sichuan
Elaphodus cephalophus	101.961532	29.622451	Sichuan
Elaphodus cephalophus	102.679954	31.165216	Sichuan
Elaphodus cephalophus	103.839414	33.198871	Sichuan
Elaphodus cephalophus	103.072914	31.085743	Sichuan
Elaphodus cephalophus	104.256548	31.576784	Sichuan
Elaphodus cephalophus	101.754419	31.488707	Sichuan
Elaphodus cephalophus	102.585773	30.210486	Sichuan
Elaphodus cephalophus	103.026075	30.463476	Sichuan
Elaphodus cephalophus	103.023309	29.54657	Sichuan
Elaphodus cephalophus	103.014559	31.586354	Sichuan
Elaphodus cephalophus	107.802073	31.937185	Sichuan
Elaphodus cephalophus	100.840046	29.748314	Sichuan
Elaphodus cephalophus	103.04368	28.928	Sichuan
Elaphodus cephalophus	107.304221	32.215524	Sichuan
Elaphodus cephalophus	100.066667	28.1	Sichuan
Elaphodus cephalophus	100.616667	28.35	Sichuan
Elaphodus cephalophus	103.516667	27.95	Sichuan
Elaphodus cephalophus	102.88	29.56	Sichuan
Elaphodus cephalophus	102.81	29.51	Sichuan
Elaphodus cephalophus	102.8	29.52	Sichuan
Elaphodus cephalophus	102.8	29.53	Sichuan
Elaphodus cephalophus	102.82	29.53	Sichuan
Elaphodus cephalophus	102.83	29.52	Sichuan
Elaphodus cephalophus	102.73	29.55	Sichuan
Elaphodus cephalophus	102.73	29.54	Sichuan
Elaphodus cephalophus	102.78	29.54	Sichuan
Elaphodus cephalophus	102.83	29.54	Sichuan
Elaphodus cephalophus	102.84	29.55	Sichuan
Elaphodus cephalophus	102.84	29.53	Sichuan
Elaphodus cephalophus	102.85	29.54	Sichuan
Elaphodus cephalophus	102.75	29.55	Sichuan
Elaphodus cephalophus	102.77	29.55	Sichuan
Elaphodus cephalophus	102.82	29.55	Sichuan
Elaphodus cephalophus	102.76	29.58	Sichuan
Elaphodus cephalophus	102.83	29.58	Sichuan
Elaphodus cephalophus	102.72	29.6	Sichuan
Elaphodus cephalophus	102.77	29.59	Sichuan
Elaphodus cephalophus	102.86	29.59	Sichuan
Elaphodus cephalophus	102.86	29.58	Sichuan
Elaphodus cephalophus	102.74	29.62	Sichuan
Elaphodus cephalophus	102.65	29.65	Sichuan
Elaphodus cephalophus	102.69	29.65	Sichuan
Elaphodus cephalophus	102.59	29.66	Sichuan
Elaphodus cephalophus	102.75	29.51	Sichuan
Elaphodus cephalophus	102.52	29.69	Sichuan
Elaphodus cephalophus	102.55	29.69	Sichuan
Elaphodus cephalophus	102.58	29.67	Sichuan
Elaphodus cephalophus	102.58	29.68	Sichuan
Elaphodus cephalophus	102.77	29.5	Sichuan
Elaphodus cephalophus	102.55	29.7	Sichuan
Elaphodus cephalophus	102.51	29.72	Sichuan
Elaphodus cephalophus	102.52	29.73	Sichuan
Elaphodus cephalophus	102.92	29.57	Sichuan
Elaphodus cephalophus	102.84	29.57	Sichuan
Elaphodus cephalophus	102.86	29.57	Sichuan
Elaphodus cephalophus	102.84	29.56	Sichuan
Elaphodus cephalophus	102.86	29.55	Sichuan
Elaphodus cephalophus	102.86	29.56	Sichuan
Elaphodus cephalophus	102.57	29.72	Sichuan
Elaphodus cephalophus	102.175833	28.850556	Sichuan
Elaphodus cephalophus	101.983333	28.983333	Sichuan
Elaphodus cephalophus	102.283333	30.4	Sichuan
Elaphodus cephalophus	102.5	29.516667	Sichuan
Elaphodus cephalophus	102.908056	28.665	Sichuan
Elaphodus cephalophus	103.216667	28.433333	Sichuan
Elaphodus cephalophus	102.866667	28.5	Sichuan
Elaphodus cephalophus	103.833333	32.233333	Sichuan
Elaphodus cephalophus	104.133333	32.488889	Sichuan
Elaphodus cephalophus	104.545	32.431111	Sichuan
Elaphodus cephalophus	104.1	31.616667	Sichuan
Elaphodus cephalophus	103.75	31.833333	Sichuan
Elaphodus cephalophus	103.916667	32.816667	Sichuan
Elaphodus cephalophus	102.355556	30.834444	Sichuan
Elaphodus cephalophus	101.483333	30.834444	Sichuan
Elaphodus cephalophus	101.320833	29.541667	Sichuan
Elaphodus cephalophus	100.316667	29.05	Sichuan
Elaphodus cephalophus	103.75	31.383333	Sichuan
Elaphodus cephalophus	103.983333	32.883333	Sichuan
Elaphodus cephalophus	104.016667	33.166667	Sichuan
Elaphodus cephalophus	102.6	31.2	Sichuan
Elaphodus cephalophus	102.866667	30.75	Sichuan
Elaphodus cephalophus	102	30.883333	Sichuan
Elaphodus cephalophus	102.7	28.470278	Sichuan
Elaphodus cephalophus	103.583333	30.9	Sichuan
Elaphodus cephalophus	103.533333	31.366667	Sichuan
Elaphodus cephalophus	103.55	30.983333	Sichuan
Elaphodus cephalophus	103.683333	31.166667	Sichuan
Elaphodus cephalophus	103.116667	30.716667	Sichuan
Elaphodus cephalophus	104.4	32.533333	Sichuan
Elaphodus cephalophus	104.758158	32.583433	Sichuan
Elaphodus cephalophus	101.566667	32.71	Sichuan
Elaphodus cephalophus	105.838889	28.109722	Sichuan
Elaphodus cephalophus	102.9	29.8	Sichuan
Elaphodus cephalophus	104.9	32.4	Sichuan
Elaphodus cephalophus	104.7	32.4	Sichuan
Elaphodus cephalophus	102.9	30.8	Sichuan
Elaphodus cephalophus	104.7	32.5	Sichuan
Elaphodus cephalophus	103.3	31.3	Sichuan
Elaphodus cephalophus	103.1	30.8	Sichuan
Elaphodus cephalophus	102.9	30.1	Sichuan
Elaphodus cephalophus	104.6	32.5	Sichuan
Elaphodus cephalophus	104.6	32.6	Sichuan
Elaphodus cephalophus	104.8	32.4	Sichuan
Elaphodus cephalophus	102.5	29.5	Sichuan
Elaphodus cephalophus	99.1	30	Sichuan
Elaphodus cephalophus	102.9	28.7	Sichuan
Elaphodus cephalophus	103.7	31.2	Sichuan
Elaphodus cephalophus	102.4	30.4	Sichuan
Elaphodus cephalophus	104.5	32.3	Sichuan
Elaphodus cephalophus	103.155457	28.799999	Sichuan
Elaphodus cephalophus	102.5	30.333334	Sichuan
Elaphodus cephalophus	102.833336	30.416666	Sichuan
Elaphodus cephalophus	102.25	29.43333	Sichuan
Elaphodus cephalophus	101.040779	30.021164	Sichuan
Elaphodus cephalophus	102.531287	31.391617	Sichuan
Elaphodus cephalophus	102.901236	30.402571	Sichuan
Elaphodus cephalophus	102.581423	30.587387	Sichuan
Elaphodus cephalophus	102.564581	30.347619	Sichuan
Elaphodus cephalophus	103.651465	33.222393	Sichuan
Elaphodus cephalophus	104.714171	32.474473	Sichuan
Elaphodus cephalophus	103.413388	31.979627	Sichuan
Elaphodus cephalophus	103.402977	31.744207	Sichuan
Elaphodus cephalophus	103.962826	32.094691	Sichuan
Elaphodus cephalophus	103.429063	31.858942	Sichuan
Elaphodus cephalophus	103.441067	32.167712	Sichuan
Elaphodus cephalophus	103.412632	31.82184	Sichuan
Elaphodus cephalophus	103.400342	31.666992	Sichuan
Elaphodus cephalophus	103.523604	32.073682	Sichuan
Elaphodus cephalophus	103.432775	31.655611	Sichuan
Elaphodus cephalophus	103.489852	31.79116	Sichuan
Elaphodus cephalophus	104.667524	32.445703	Sichuan
Elaphodus cephalophus	104.126223	32.947379	Sichuan
Elaphodus cephalophus	103.256917	31.332969	Sichuan
Elaphodus cephalophus	104.621234	32.472194	Sichuan
Elaphodus cephalophus	102.800116	31.000231	Sichuan
Elaphodus cephalophus	104.666756	32.420322	Sichuan
Elaphodus cephalophus	102.905875	29.76209	Sichuan
Elaphodus cephalophus	104.905486	32.431888	Sichuan
Elaphodus cephalophus	102.4933	29.47583	Sichuan
Elaphodus cephalophus	102.921142	30.08017	Sichuan
Elaphodus cephalophus	102.88652	30.814387	Sichuan
Elaphodus cephalophus	104.817908	32.444604	Sichuan
Elaphodus cephalophus	104.48	32.34	Sichuan
Elaphodus cephalophus	102.44	30.41	Sichuan
Elaphodus cephalophus	103.057585	30.806794	Sichuan
Elaphodus cephalophus	104.631092	32.558147	Sichuan
Elaphodus cephalophus	99.148528	30.037791	Sichuan
Elaphodus cephalophus	107.032057	33.240799	Shaanxi
Elaphodus cephalophus	108.876498	32.831175	Shaanxi
Elaphodus cephalophus	107.545557	33.920754	Shaanxi
Elaphodus cephalophus	107.497458	33.422885	Shaanxi
Elaphodus cephalophus	106.731708	34.763136	Shaanxi
Elaphodus cephalophus	106.956372	33.494275	Shaanxi
Elaphodus cephalophus	107.891903	33.60573	Shaanxi
Elaphodus cephalophus	108.248464	32.969552	Shaanxi
Elaphodus cephalophus	109.405403	31.903068	Shaanxi
Elaphodus cephalophus	109.417521	33.633578	Shaanxi
Elaphodus cephalophus	106.363657	32.779471	Shaanxi
Elaphodus cephalophus	107.003726	32.77271	Shaanxi
Elaphodus cephalophus	107.64651	32.833931	Shaanxi
Elaphodus cephalophus	107.80697	32.568418	Shaanxi
Elaphodus cephalophus	109.911114	32.635453	Shaanxi
Elaphodus cephalophus	109.399809	33.023883	Shaanxi
Elaphodus cephalophus	106.34364	33.485692	Shaanxi
Elaphodus cephalophus	108.468454	33.44566	Shaanxi
Elaphodus cephalophus	108.0046	33.917359	Shaanxi
Elaphodus cephalophus	107.666667	33.716667	Shaanxi
Elaphodus cephalophus	108.045	33.6	Shaanxi
Elaphodus cephalophus	107.683333	33.55	Shaanxi
Elaphodus cephalophus	107.85	33.583333	Shaanxi
Elaphodus cephalophus	107.316667	33.283333	Shaanxi
Elaphodus cephalophus	107.183333	33.033333	Shaanxi
Elaphodus cephalophus	108.375	33.416667	Shaanxi
Elaphodus cephalophus	108	33.6	Shaanxi
Elaphodus cephalophus	96.73343	32.770888	Qinghai
Elaphodus cephalophus	100.277982	33.053561	Qinghai
Elaphodus cephalophus	99.037101	33.494543	Qinghai
Elaphodus cephalophus	94.430269	28.877995	NA
Elaphodus cephalophus	116.491014	26.538955	Jiangxi
Elaphodus cephalophus	114.075364	26.367612	Jiangxi
Elaphodus cephalophus	114.121873	25.83712	Jiangxi
Elaphodus cephalophus	115.968279	29.553318	Jiangxi
Elaphodus cephalophus	118.032162	29.462735	Jiangxi
Elaphodus cephalophus	117.281346	27.972594	Jiangxi
Elaphodus cephalophus	118.236778	28.142893	Jiangxi
Elaphodus cephalophus	114.960037	26.065773	Jiangxi
Elaphodus cephalophus	115.211295	26.692612	Jiangxi
Elaphodus cephalophus	115.528023	25.303089	Jiangxi
Elaphodus cephalophus	113.800326	25.881202	Hunan
Elaphodus cephalophus	112.969908	25.433343	Hunan
Elaphodus cephalophus	110.657725	26.418167	Hunan
Elaphodus cephalophus	110.252446	26.867164	Hunan
Elaphodus cephalophus	110.17815	26.180203	Hunan
Elaphodus cephalophus	111.162637	26.906774	Hunan
Elaphodus cephalophus	109.677122	28.531819	Hunan
Elaphodus cephalophus	113.916667	25.683333	Hunan
Elaphodus cephalophus	114.030833	28.348333	Hunan
Elaphodus cephalophus	110.352778	27.204167	Hunan
Elaphodus cephalophus	109.973056	28.608889	Hunan
Elaphodus cephalophus	110.341667	29.273611	Hunan
Elaphodus cephalophus	112.333333	25.8	Hunan
Elaphodus cephalophus	111.206598	31.041187	Hubei
Elaphodus cephalophus	110.857161	31.391561	Hubei
Elaphodus cephalophus	110.468651	30.205509	Hubei
Elaphodus cephalophus	110.417325	31.505345	Hubei
Elaphodus cephalophus	109.680873	29.972258	Hubei
Elaphodus cephalophus	111.349924	32.09194	Hubei
Elaphodus cephalophus	110.050001	32.452453	Hubei
Elaphodus cephalophus	110.046881	30.019468	Hubei
Elaphodus cephalophus	110.761816	30.542047	Hubei
Elaphodus cephalophus	110.614017	32.245976	Hubei
Elaphodus cephalophus	110.285351	30.686229	Hubei
Elaphodus cephalophus	111.364194	31.646859	Hubei
Elaphodus cephalophus	109.695833	29.655	Hubei
Elaphodus cephalophus	110.483333	29.833333	Hubei
Elaphodus cephalophus	109.180556	29.546111	Hubei
Elaphodus cephalophus	109.641667	29.658333	Hubei
Elaphodus cephalophus	111.098611	31.63	Hubei
Elaphodus cephalophus	110.490278	30.045833	Hubei
Elaphodus cephalophus	110.841389	31.005731	Hubei
Elaphodus cephalophus	110.217781	33.134167	Hubei
Elaphodus cephalophus	107.923135	27.445553	Guizhou
Elaphodus cephalophus	105.862285	28.410238	Guizhou
Elaphodus cephalophus	107.30921	27.11182	Guizhou
Elaphodus cephalophus	108.691001	27.79468	Guizhou
Elaphodus cephalophus	107.500213	28.391878	Guizhou
Elaphodus cephalophus	104.692935	26.955627	Guizhou
Elaphodus cephalophus	104.180031	26.825364	Guizhou
Elaphodus cephalophus	107.079129	28.004042	Guizhou
Elaphodus cephalophus	106.692258	27.875152	Guizhou
Elaphodus cephalophus	106.310281	28.307502	Guizhou
Elaphodus cephalophus	107.727445	25.421758	Guizhou
Elaphodus cephalophus	107.545842	29.055977	Guizhou
Elaphodus cephalophus	107	28.833333	Guizhou
Elaphodus cephalophus	109.153889	27.763333	Guizhou
Elaphodus cephalophus	108.765278	27.830556	Guizhou
Elaphodus cephalophus	108.5	27.45	Guizhou
Elaphodus cephalophus	108.060833	28.625833	Guizhou
Elaphodus cephalophus	108.383333	27.75	Guizhou
Elaphodus cephalophus	105.965	28.338611	Guizhou
Elaphodus cephalophus	107.033333	28.1	Guizhou
Elaphodus cephalophus	108.083333	26.25	Guizhou
Elaphodus cephalophus	105.758333	27.141667	Guizhou
Elaphodus cephalophus	108.322422	25.390957	Guangxi
Elaphodus cephalophus	111.006216	26.15415	Guangxi
Elaphodus cephalophus	110.544895	25.978291	Guangxi
Elaphodus cephalophus	110.513512	25.708424	Guangxi
Elaphodus cephalophus	109.985588	25.993459	Guangxi
Elaphodus cephalophus	110.769148	25.037143	Guangxi
Elaphodus cephalophus	109.860185	25.074577	Guangxi
Elaphodus cephalophus	110.002133	25.346566	Guangxi
Elaphodus cephalophus	110.527254	25.221091	Guangxi
Elaphodus cephalophus	110.712592	24.714528	Guangxi
Elaphodus cephalophus	110.277441	24.621327	Guangxi
Elaphodus cephalophus	110.452982	24.787307	Guangxi
Elaphodus cephalophus	109.13587	25.476477	Guangxi
Elaphodus cephalophus	109.474379	24.964938	Guangxi
Elaphodus cephalophus	109.51876	25.831581	Guangxi
Elaphodus cephalophus	109.101077	24.694876	Guangxi
Elaphodus cephalophus	109.098059	24.286155	Guangxi
Elaphodus cephalophus	109.685314	23.662943	Guangxi
Elaphodus cephalophus	109.843183	24.070937	Guangxi
Elaphodus cephalophus	107.082685	24.93491	Guangxi
Elaphodus cephalophus	107.554792	25.005994	Guangxi
Elaphodus cephalophus	108.115706	24.978225	Guangxi
Elaphodus cephalophus	107.811045	24.765344	Guangxi
Elaphodus cephalophus	108.750921	25.008805	Guangxi
Elaphodus cephalophus	110.05225	23.595716	Guangxi
Elaphodus cephalophus	111.095183	24.176462	Guangxi
Elaphodus cephalophus	111.086667	25.257222	Guangxi
Elaphodus cephalophus	109.990278	26.031944	Guangxi
Elaphodus cephalophus	113.248628	25.330786	Guangdong
Elaphodus cephalophus	112.742555	24.662194	Guangdong
Elaphodus cephalophus	112.311302	24.189924	Guangdong
Elaphodus cephalophus	113.608499	24.278549	Guangdong
Elaphodus cephalophus	113.84914	24.807397	Guangdong
Elaphodus cephalophus	112.5	24.616667	Guangdong
Elaphodus cephalophus	104.957745	32.847749	Gansu
Elaphodus cephalophus	104.401715	33.600274	Gansu
Elaphodus cephalophus	103.774465	34.092472	Gansu
Elaphodus cephalophus	103.534849	34.376406	Gansu
Elaphodus cephalophus	102.525487	34.301015	Gansu
Elaphodus cephalophus	102.568374	34.908817	Gansu
Elaphodus cephalophus	105.653298	33.229265	Gansu
Elaphodus cephalophus	105.231092	33.140519	Gansu
Elaphodus cephalophus	106.14628	33.68744	Gansu
Elaphodus cephalophus	106.456471	33.667642	Gansu
Elaphodus cephalophus	106.045396	34.340439	Gansu
Elaphodus cephalophus	106.266863	34.652525	Gansu
Elaphodus cephalophus	106.352662	34.931429	Gansu
Elaphodus cephalophus	105.710252	33.66462	Gansu
Elaphodus cephalophus	106.15	35.25	Gansu
Elaphodus cephalophus	104.7	32.7	Gansu
Elaphodus cephalophus	104.8	33.2	Gansu
Elaphodus cephalophus	105.022877	32.71528	Gansu
Elaphodus cephalophus	105.01759	32.763865	Gansu
Elaphodus cephalophus	105.049663	32.72271	Gansu
Elaphodus cephalophus	105.157304	32.665389	Gansu
Elaphodus cephalophus	105.107137	32.710665	Gansu
Elaphodus cephalophus	105.109608	32.700308	Gansu
Elaphodus cephalophus	105.052537	32.672746	Gansu
Elaphodus cephalophus	105.087975	32.652699	Gansu
Elaphodus cephalophus	105.161039	32.616188	Gansu
Elaphodus cephalophus	105.185819	32.676745	Gansu
Elaphodus cephalophus	104.730618	32.652401	Gansu
Elaphodus cephalophus	104.815396	33.170086	Gansu
Elaphodus cephalophus	105	35	Gansu
Elaphodus cephalophus	117.233544	24.806769	Fujian
Elaphodus cephalophus	118.688086	26.226512	Fujian
Elaphodus cephalophus	119.218464	25.64138	Fujian
Elaphodus cephalophus	118.094489	26.661809	Fujian
Elaphodus cephalophus	116.942129	26.998283	Fujian
Elaphodus cephalophus	117.31318	26.841816	Fujian
Elaphodus cephalophus	117.206836	26.409562	Fujian
Elaphodus cephalophus	117.069881	25.905132	Fujian
Elaphodus cephalophus	118.331286	25.413533	Fujian
Elaphodus cephalophus	116.18075	25.174762	Fujian
Elaphodus cephalophus	116.364683	25.986459	Fujian
Elaphodus cephalophus	118.561667	28.257222	Fujian
Elaphodus cephalophus	119.572222	27.666667	Fujian
Elaphodus cephalophus	117.133333	24.483333	Fujian
Elaphodus cephalophus	117.658333	27.803056	Fujian
Elaphodus cephalophus	118.089444	25.635278	Fujian
Elaphodus cephalophus	118.116981	27.73166	Fujian
Elaphodus cephalophus	108.989774	31.77134	Chongqing
Elaphodus cephalophus	108.42737	30.610589	Chongqing
Elaphodus cephalophus	109.988751	31.187844	Chongqing
Elaphodus cephalophus	109.48312	31.514376	Chongqing
Elaphodus cephalophus	110.012954	31.198251	Chongqing
Elaphodus cephalophus	106.283333	29.683333	Chongqing
Elaphodus cephalophus	109.933333	31.3	Chongqing
Elaphodus cephalophus	107.364444	28.9925	Chongqing
Elaphodus cephalophus	108.400002	30.81667	Chongqing
Elaphodus cephalophus	117.662295	30.006913	Anhui
Elaphodus cephalophus	117.899614	29.994535	Anhui
Elaphodus cephalophus	118.070783	29.585245	Anhui
Elaphodus cephalophus	118.156952	30.091399	Anhui
Elaphodus cephalophus	118.971828	30.398689	Anhui
Elaphodus cephalophus	116.966397	30.032449	Anhui
Elaphodus cephalophus	117.696259	30.236711	Anhui
Elaphodus cephalophus	118.130929	30.168273	Anhui
